# Supplementary material for: The Structural Characterisation and DFT-Aided Interpretation of Vibrational Spectra for Cyclo(l-Cys-d-Cys) Cyclic Dipeptide in a Solid State
Source: Molecules. 2023 Aug 5;28(15):5902. doi: 10.3390/molecules28155902 (PMC10421304; doi:10.3390/molecules28155902)
Supplement: Supplementary file 1 [file molecules-28-05902-s001.zip]

Archive with 1 entries (1 files):
- molecules-2509760-supplementary.pdf
